# Supplementary material for: Near-zero cohesion and loose packing of Bennu’s near subsurface revealed by spacecraft contact
Source: Sci Adv. 2022 Jul 7;8(27):eabm6229. doi: 10.1126/sciadv.abm6229 (PMC9262326; doi:10.1126/sciadv.abm6229)
Supplement: Supplementary file 2 — Movie S1 [file sciadv.abm6229_movie_s1.zip]

Archive with 1 entries (1 files):
- sciadv.abm6229_movie_s1.mp4
