# Supplementary material for: Near-zero cohesion and loose packing of Bennu’s near subsurface revealed by spacecraft contact
Source: Sci Adv. 2022 Jul 7;8(27):eabm6229. doi: 10.1126/sciadv.abm6229 (PMC9262326; doi:10.1126/sciadv.abm6229)
Supplement: Supplementary file 3 — Data S1 [file sciadv.abm6229_data_s1.zip › sciadv.abm6229_data_s1.txt]

Seconds after 21:49 UTC	Z acceleration in m/s/s
49.004	0.223299467
49.009	-0.470405303
49.014	-0.142933874
49.019	0.130459449
49.024	-0.328187198
49.029	0.032746249
49.034	0.789996624
49.039	-0.24723129
49.044	-0.199642753
49.049	0.187827689
49.054	-0.046229413
49.059	-0.299363785
49.064	0.183580496
49.069	-0.050221348
49.074	-0.207208877
49.079	0.413267443
49.084	0.031391005
49.089	-0.07759152
49.094	-0.36293771
49.099	0.212652167
49.104	-0.033875012
49.109	-0.090080272
49.114	-0.034856028
49.119	0.101429028
49.124	0.288798863
49.129	-0.058965068
49.134	0.306131985
49.139	-0.343922243
49.144	-0.264257043
49.149	-0.037897144
49.154	0.276332476
49.159	-0.099389735
49.164	-0.045375927
49.169	0.236103487
49.174	-0.299575163
49.179	0.007213757
49.184	-0.015396619
49.189	0.452380565
49.194	-0.111479772
49.199	0.018460854
49.204	-0.068681819
49.209	-0.430587463
49.214	0.074247284
49.219	0.088170765
49.224	0.123410325
49.229	-0.252449202
49.234	0.481130016
49.239	-0.118126269
49.244	0.052794077
49.249	-0.063675079
49.254	-0.027511382
49.259	0.02667036
49.264	-0.399500722
49.269	0.141945418
49.274	0.228463762
49.279	0.034653363
49.284	-0.461834008
49.289	0.374158034
49.294	-0.164280663
49.299	0.112199758
49.304	0.201347715
49.309	0.165774892
49.314	-0.256552887
49.319	-0.341439273
49.324	0.402410486
49.329	-0.386823726
49.334	0.149333668
49.339	-0.199699295
49.344	0.171492519
49.349	0.157479059
49.354	-0.219908882
49.359	0.194065145
49.364	0.277516547
49.369	-0.075023209
49.374	-0.308373764
49.379	-0.082240572
49.384	-0.166028663
49.389	0.475967354
49.394	-0.080692861
49.399	-0.406963713
49.404	0.258060214
49.409	0.333251896
49.414	-0.007269684
49.419	-0.259200648
49.424	0.009062713
49.429	-0.036248197
49.434	-0.075559014
49.439	0.155200598
49.444	0.208832648
49.449	-0.393781101
49.454	0.078478269
49.459	0.193201326
49.464	-0.075892687
49.469	-0.046800299
49.474	-0.1227643
49.479	0.240279684
49.484	-0.257555832
49.489	0.164784526
49.494	0.013254916
49.499	0.025680643
49.504	-0.050618253
49.509	0.080012072
49.514	0.081688553
49.519	-0.318532148
49.524	0.031450642
49.529	0.288542186
49.534	0.147568749
49.539	-0.458245596
49.544	0.271262449
49.549	-0.084819527
49.554	-0.085078673
49.559	0.280971221
49.564	-0.134355738
49.569	0.083229649
49.574	-0.045722392
49.579	-0.250760227
49.584	-0.140234849
49.589	0.225178229
49.594	-0.044115039
49.599	0.351285186
49.604	-0.275325562
49.609	-0.211921786
49.614	0.317219998
49.619	0.170437321
49.624	0.012271696
49.629	-0.074187394
49.634	-0.14080012
49.639	-0.330099675
49.644	-0.024023446
49.649	0.082219645
49.654	0.355275751
49.659	-0.09565342
49.664	-0.098841854
49.669	0.311752674
49.674	-0.111089178
49.679	0.152715686
49.684	-0.181175314
49.689	-0.249499495
49.694	-0.140360443
49.699	0.123970734
49.704	0.059937677
49.709	0.039393005
49.714	-0.019115513
49.719	0.08915693
49.724	0.127106096
49.729	-0.216252043
49.734	0.404507221
49.739	-0.214685844
49.744	-0.099768057
49.749	-0.151848964
49.754	0.146910799
49.759	-0.025522445
49.764	-0.134577611
49.769	0.149492097
49.774	0.055613006
49.779	0.074249666
49.784	-0.411361057
49.789	0.423837109
49.794	0.057710221
49.799	-0.315615743
49.804	-0.248821532
49.809	0.222597289
49.814	0.196770571
49.819	-0.179287824
49.824	0.250087494
49.829	-0.215931842
49.834	0.004778762
49.839	0.020350611
49.844	0.26327204
49.849	-0.352124073
49.854	-0.179945223
49.859	0.507472115
49.864	-0.225117614
49.869	0.111993794
49.874	-0.03070775
49.879	-0.027175787
49.884	-0.424762729
49.889	0.305139142
49.894	0.126392615
49.899	-0.043004444
49.904	0.211918871
49.909	-0.249329869
49.914	-0.148347917
49.919	0.198658231
49.924	0.311751262
49.929	-0.564136057
49.934	0.4248364
49.939	-0.00615777
49.944	-0.381968852
49.949	0.09014689
49.954	0.201750921
49.959	-0.265691978
49.964	0.021400154
49.969	0.27299341
49.974	-0.14849665
49.979	0.079960764
49.984	0.062038819
49.989	0.134335844
49.994	-0.323405668
49.999	0.399361482
50.004	-0.40695016
50.009	-0.221098654
50.014	0.143569202
50.019	0.051865214
50.024	0.15272719
50.029	-0.297079524
50.034	0.402966518
50.039	0.133096308
50.044	0.259000915
50.049	-0.489180169
50.054	-0.311846432
50.059	0.261279653
50.064	0.076832215
50.069	-0.194894394
50.074	-0.260066894
50.079	0.228517321
50.084	0.0802458
50.089	0.321424377
50.094	-0.303431631
50.099	0.209169
50.104	-0.005112257
50.109	0.127305081
50.114	0.079176733
50.119	-0.649347442
50.124	-0.03466625
50.129	-0.035764501
50.134	0.489952163
50.139	-0.130182689
50.144	0.020409273
50.149	-0.053629179
50.154	0.191505646
50.159	-0.084956748
50.164	-0.102378168
50.169	0.368556688
50.174	-0.309990162
50.179	-0.129524126
50.184	-0.170199911
50.189	0.127320367
50.194	0.012269195
50.199	0.238840279
50.204	-0.074242133
50.209	-0.140246587
50.214	-0.037792451
50.219	0.24657618
50.224	0.06604793
50.229	-0.285514434
50.234	0.308165517
50.239	-0.075891965
50.244	-0.078315738
50.249	-0.354853002
50.254	0.434809724
50.259	-0.124394785
50.264	-0.231089519
50.269	0.524301325
50.274	-0.200432334
50.279	-0.178248777
50.284	-0.172104741
50.289	0.26377116
50.294	0.061832275
50.299	0.212406656
50.304	-0.06903156
50.309	-0.285510816
50.314	-0.28766433
50.319	0.12360613
50.324	0.452150022
50.329	-0.262413058
50.334	0.046159843
50.339	-0.100173147
50.344	0.163190712
50.349	-0.038653253
50.354	0.29066341
50.359	-0.024901796
50.364	-0.490874248
50.369	0.009659252
50.374	0.199447023
50.379	-0.042944914
50.384	-0.27318222
50.389	0.55116239
50.394	-0.558562189
50.399	0.311005838
50.404	0.183756555
50.409	0.003004674
50.414	0.136911435
50.419	-0.036243817
50.424	-0.170614817
50.429	-0.47281909
50.434	0.216438903
50.439	-0.083374674
50.444	0.274048704
50.449	-0.121993549
50.454	-0.065537249
50.459	0.246325892
50.464	0.024969794
50.469	0.115535676
50.474	0.008988905
50.479	-0.233715097
50.484	-0.138604909
50.489	0.125001237
50.494	-0.287147704
50.499	0.127692651
